# Supplementary material for: Development and validation of a climate-based ensemble prediction model for West Nile Virus infection rates in Culex mosquitoes, Suffolk County, New York
Source: Parasit Vectors. 2016 Aug 9;9:443. doi: 10.1186/s13071-016-1720-1 (PMC4979155; doi:10.1186/s13071-016-1720-1)
Supplement: Additional file 3: — Real-Time Ensemble Predictions for 2014. For 2014, some of the lowest RMSE scores were for the earliest time periods suggesting predictions could be made early. (XLSX 37 kb) [file 13071_2016_1720_MOESM3_ESM.xlsx]

## Sheet: Sheet1
Time Period	Component Models	Parameters	RMSE
January-April	3	7	3.32
January-May	3	7	3.32
January-June	7	10	3.36
January-July	10	15	3.31
January-August	16	21	3.48
